# Supplementary material for: The mining of toxin-like polypeptides from EST database by single residue distribution analysis
Source: BMC Genomics. 2011 Jan 31;12:88. doi: 10.1186/1471-2164-12-88 (PMC3040730; doi:10.1186/1471-2164-12-88)
Supplement: Additional file 2 — Supplementary listing of VBA module. General function description and how to use section. Start a MS Excel program and change security level for macros to medium. Open any existent file or create a new one (allow macros execution in the file). Change file type of Add_file 2 SRDA_processing.bas.txt to SRDA_processing.bas and import all functions included in batch via Microsoft Visual Basic editor (File/import file command). Type in necessary cell "= function name(" and drag "fx" button located on the left from cell input line. Argument(s) required for function processing should be put in the opening window. Then copy equation to other cells. FUNCTIONS DEFINITION -Function ShortDo(seq, excpt) - is a main function capable to produce converted sequence, where: seq - String variable enclosed amino acid sequence processed by SRDA, excpt - String variable equal to key residues (combination of any single letter coded amino acid(s) with\without termination symbol".") as a solid word. -Function Translate(seq, frame) - converts nucleotide to amino acids sequence in appropriated frame, where: seq - String variable enclosed sequence for translation, frame - Integer variable defined translation frame, acceptable value is 1,2,3,-1,-2,-3 or 0 (by frame = 0 only reverse compliment nucleotide sequence will be created). -Function SignalFrom(seq, limitMet, frame, format) - is a function for prediction of acceptable Met residue starting a signal peptide, where: seq - String variable enclosed amino acid sequence for processing, limitMet - Integer variable defined a searching range (from the beginning) of Met residue, frame - Integer variable equal to frame used early by translation (frame range 1-6), this variable is important for calculation a position of first nucleotide started possible signal peptide, format - Integer variable defined output style: 0 - function returns the position of the first nucleotide, 1 - function returns the position of the first Met in the signal peptide, 2 - [file 1471-2164-12-88-S2.TXT]

Attribute VB_Name = "SRDA"

Function ShortDo(seq As String, excpt As String) As String
'Function for a conversion of an amino acids sequence to SRDA
'excpt - any amino acid(s) and/or a symbol of termination (.)

x = Len(excpt)
bukv = UCase(excpt)
Do While pos < Len(seq)
pos = pos + 1
resid = Mid(UCase(seq), pos, 1)
 kak = 0
 For y = 1 To x
  C = Mid(bukv, y, 1)
  If resid = C Then kak = 1
 Next y
 If kak <> 1 Then
  AA = AA + 1
 ElseIf kak = 1 And AA <> 0 Then
  ShortDo = ShortDo & AA & resid
  AA = 0
 Else
  ShortDo = ShortDo & resid
 End If
Loop
If AA <> 0 Then
 ShortDo = ShortDo & AA
End If
End Function

Public Function Translate(seq As String, frame As Integer) As String
'Function for nucleotide sequence translation
'acceptable value of frame is 1,2,3,-1,-2,-3 or 0
'by frame = 0 a reverse compliment sequence will be created 

Dim AA As Integer
AA = Len(seq)
Dim smb1() As String * 1, smb2() As String * 1
ReDim smb1(AA)
For i = 1 To AA
smb1(i) = Mid(seq, i, 1)
Next i
If frame <= 0 Then
  ReDim smb2(AA)
  For i = 1 To AA
   If UCase(smb1(AA + 1 - i)) = "A" Then
   smb2(i) = "T"
   ElseIf UCase(smb1(AA + 1 - i)) = "T" Then
   smb2(i) = "A"
   ElseIf UCase(smb1(AA + 1 - i)) = "C" Then
   smb2(i) = "G"
   ElseIf UCase(smb1(AA + 1 - i)) = "G" Then
   smb2(i) = "C"
   Else
   smb2(i) = "n"
   End If
  Next i
  Dim Reverse As String
  For i = 1 To AA
  smb1(i) = smb2(i)
  Reverse = Reverse & smb1(i)
  Next i
End If
If Abs(frame) = 0 Then
  Translate = Reverse
  Exit Function
ElseIf Abs(frame) > 3 Then
   Translate = "define frames"
   Exit Function
End If
i = Abs(frame)
Dim word As String * 3, aminoA As String * 1
Do While i < AA - 1
   word = UCase(smb1(i)) & UCase(smb1(i + 1)) & UCase(smb1(i + 2))
   If word = "GCT" Or word = "GCC" Or word = "GCG" Or word = "GCA" Then
    aminoA = "A"
   ElseIf word = "TGT" Or word = "TGC" Then
    aminoA = "C"
   ElseIf word = "GAT" Or word = "GAC" Then
    aminoA = "D"
   ElseIf word = "GAG" Or word = "GAA" Then
    aminoA = "E"
   ElseIf word = "TTT" Or word = "TTC" Then
    aminoA = "F"
   ElseIf word = "GGT" Or word = "GGC" Or word = "GGG" Or word = "GGA" Then
    aminoA = "G"
   ElseIf word = "CAT" Or word = "CAC" Then
    aminoA = "H"
   ElseIf word = "ATT" Or word = "ATC" Or word = "ATA" Then
    aminoA = "I"
   ElseIf word = "AAG" Or word = "AAA" Then
    aminoA = "K"
   ElseIf word = "TTG" Or word = "TTA" Or word = "CTT" Or word = "CTC" Or word = "CTG" Or word = "CTA" Then
    aminoA = "L"
   ElseIf word = "ATG" Then
    aminoA = "M"
   ElseIf word = "AAT" Or word = "AAC" Then
    aminoA = "N"
   ElseIf word = "CCT" Or word = "CCC" Or word = "CCG" Or word = "CCA" Then
    aminoA = "P"
   ElseIf word = "CAG" Or word = "CAA" Then
    aminoA = "Q"
   ElseIf word = "CGT" Or word = "CGC" Or word = "CGG" Or word = "CGA" Or word = "AGG" Or word = "AGA" Then
    aminoA = "R"
   ElseIf word = "TCT" Or word = "TCC" Or word = "TCG" Or word = "TCA" Or word = "AGT" Or word = "AGC" Then
    aminoA = "S"
   ElseIf word = "ACT" Or word = "ACC" Or word = "ACG" Or word = "ACA" Then
    aminoA = "T"
   ElseIf word = "GTT" Or word = "GTC" Or word = "GTG" Or word = "GTA" Then
    aminoA = "V"
   ElseIf word = "TGG" Then
    aminoA = "W"
   ElseIf word = "TAT" Or word = "TAC" Then
    aminoA = "Y"
   ElseIf word = "TGA" Or word = "TAG" Or word = "TAA" Then
    aminoA = "."
   Else
    aminoA = "X"
   End If
   Translate = Translate & aminoA
   i = i + 3
Loop
End Function

Public Function SignalFrom(seq As String, limitMet As Integer, frame As Integer, format As Integer) As Integer
'Function for a first Met seeking in signal peptide 
'limitMet - a range of amino acids in sequence available for search
'frame - translation frame (necessary for nucleotide position calculation)
'IMPORTANT frame value restricted to 1,2,3,4,5,6
'format - type of output
'        0 - position of first nucleotide for signal peptide
'        1 - position of first Met in signal peptide
'        2 - position of last nucleotide for signal peptide
'        3 - position of last amino acid in signal peptide
'        other digit - best score for signal peptide

Dim bestpos As Integer
Dim bestend As Integer, bestsum As Integer
start = 1
SignalFrom = 0
bestsum = 0
metka1:
pos = InStr(start, UCase(seq), "M", 1)
If pos > limitMet Or pos = 0 Then GoTo konec
terminal = InStr(pos, UCase(seq), ".", 1)
If terminal <= pos + 44 And terminal <> 0 Then
   start = terminal + 1
   GoTo metka1
End If
For x = 0 To 14
 Sum = SignalPeptRank(Mid(seq, pos + x, 15))
 If Sum > bestsum Then
   bestsum = Sum
   bestpos = pos
   bestend = pos + x + 12
 End If
Next x
start = pos + 1
GoTo metka1
konec:
reduce = Choose(frame, -2, -1, 0, -2, -1, 0)
If format = 0 Then
  SignalFrom = bestpos * 3 + reduce
ElseIf format = 1 Then
  SignalFrom = bestpos
ElseIf format = 2 Then
  SignalFrom = bestend * 3 + reduce
ElseIf format = 3 Then
  SignalFrom = bestend
Else
  SignalFrom = bestsum
End If
End Function

Public Function SignalPeptRank(seq As String) As Integer
'service function for SignalFrom
'count significance of sequence by signal peptide weight table

Dim score As Integer
Dim AA As String * 1
For x = 1 To 15
AA = Mid(UCase(seq), x, 1)
If AA = "A" Then
   score = score + Choose(x, 16, 13, 14, 15, 20, 18, 18, 17, 25, 15, 47, 6, 80, 18, 6)
 ElseIf AA = "C" Then
   score = score + Choose(x, 3, 6, 9, 7, 9, 14, 6, 8, 5, 6, 19, 3, 9, 8, 3)
 ElseIf AA = "D" Then
   score = score + Choose(x, 0, 0, 0, 0, 0, 0, 0, 0, 5, 3, 0, 5, 0, 10, 11)
 ElseIf AA = "E" Then
   score = score + Choose(x, 0, 0, 0, 1, 0, 0, 0, 0, 3, 7, 0, 7, 0, 13, 14)
 ElseIf AA = "F" Then
   score = score + Choose(x, 13, 9, 11, 11, 6, 7, 18, 13, 4, 5, 0, 13, 0, 6, 4)
 ElseIf AA = "G" Then
   score = score + Choose(x, 4, 4, 3, 6, 3, 13, 3, 2, 19, 34, 5, 7, 39, 10, 7)
 ElseIf AA = "H" Then
   score = score + Choose(x, 0, 0, 0, 0, 0, 1, 1, 0, 5, 0, 0, 6, 0, 4, 2)
 ElseIf AA = "I" Then
   score = score + Choose(x, 15, 15, 8, 6, 11, 5, 4, 8, 5, 1, 10, 5, 0, 8, 7)
 ElseIf AA = "K" Then
   score = score + Choose(x, 0, 0, 0, 1, 0, 0, 1, 0, 0, 4, 0, 2, 0, 11, 9)
 ElseIf AA = "L" Then
   score = score + Choose(x, 71, 68, 72, 79, 78, 45, 64, 49, 10, 23, 8, 20, 1, 8, 4)
 ElseIf AA = "M" Then
   score = score + Choose(x, 0, 3, 7, 4, 1, 6, 2, 2, 0, 0, 0, 1, 0, 1, 2)
 ElseIf AA = "N" Then
   score = score + Choose(x, 0, 1, 0, 1, 1, 0, 0, 0, 3, 3, 0, 10, 0, 4, 7)
 ElseIf AA = "P" Then
   score = score + Choose(x, 2, 0, 2, 0, 0, 4, 1, 8, 20, 14, 0, 1, 3, 0, 22)
 ElseIf AA = "Q" Then
   score = score + Choose(x, 0, 0, 0, 1, 0, 6, 1, 0, 10, 8, 0, 18, 3, 19, 10)
 ElseIf AA = "R" Then
   score = score + Choose(x, 2, 0, 0, 0, 0, 1, 0, 0, 7, 4, 0, 15, 0, 12, 9)
 ElseIf AA = "S" Then
   score = score + Choose(x, 9, 3, 8, 6, 13, 10, 15, 16, 26, 11, 23, 17, 20, 15, 10)
 ElseIf AA = "T" Then
   score = score + Choose(x, 2, 10, 5, 4, 5, 13, 7, 7, 12, 6, 17, 8, 6, 3, 10)
 ElseIf AA = "V" Then
   score = score + Choose(x, 20, 25, 15, 18, 13, 15, 11, 27, 0, 12, 32, 3, 0, 8, 17)
 ElseIf AA = "W" Then
   score = score + Choose(x, 4, 3, 3, 1, 1, 2, 6, 3, 1, 3, 0, 9, 0, 2, 0)
 ElseIf AA = "Y" Then
   score = score + Choose(x, 0, 1, 4, 0, 0, 1, 3, 1, 1, 2, 0, 5, 0, 1, 7)
 End If
Next x
SignalPeptRank = score
End Function


Public Function TrimSeq(seq As String, start As Integer, finish As Integer) As String
'Represent any partial sequence from start to finish

TrimSeq = Mid(seq, start, finish - start + 1)
End Function

Public Function MatureChain(seq As String, start As Integer, frame As Integer, format As Integer)
'Function for sequence termination detection
'start - first amino acid residue in range
'frame - translation frame (necessary for nucleotide position calculation)
'IMPORTANT frame value restricted to 1,2,3,4,5,6
'format - type of output
'        0 - position of last nucleotide in nucleotides sequence
'        1 - position of last amino acid in protein sequence
'        other digit - polypeptide sequence from start to terminus

Dim finish As Integer
finish = InStr(start, seq, ".", vbTextCompare)
If finish = 0 Then finish = Len(seq)
If format = 0 Then
    reduce = Choose(frame, 0, 1, 2, 0, 1, 2)
    MatureChain = finish * 3 + reduce
ElseIf format = 1 Then
    MatureChain = finish
Else
    MatureChain = Mid(seq, start, finish - start + 1)
End If
End Function

Function Frame6Check(pattern As String, seq1 As String, seq2 As String, seq3 As String, seq4 As String, seq5 As String, seq6 As String) As Integer
'Pattern search for any query in 6 frame translated sequences

Dim init As String, seq As String
  Frame6Check = 0
  For x = 1 To 6
  seq = UCase(Choose(x, seq1, seq2, seq3, seq4, seq5, seq6))
  If IsSeqLikePatern(pattern, seq) Then
    Frame6Check = x
    Exit Function
  End If
  Next x
End Function

Function IsSeqLikePatern(pattern As String, seq As String) As Boolean
'service function for Pattern search

  Dim init As String
  patrn = "*" & pattern & "*"
  start = 1
  Do While start < Len(seq)
     finish = InStr(start, seq, ".")
     If finish = 0 Then finish = Len(seq)
     init = Mid(UCase(seq), start, finish - start + 1)
     If init Like UCase(patrn) Then
       IsSeqLikePatern = True
       Exit Function
     End If
     start = finish + 1
  Loop
 End Function
